# Supplementary material for: Long-Term Quercetin Dietary Enrichment Partially Protects Dystrophic Skeletal Muscle
Source: PLoS One. 2016 Dec 15;11(12):e0168293. doi: 10.1371/journal.pone.0168293 (PMC5158046; doi:10.1371/journal.pone.0168293)
Supplement: S1 Table — Individual mouse data for all measures including muscle function, histopathology and biochemistry. (XLSX) [file pone.0168293.s001.xlsx]

## Sheet: All data
	Activity		Muscle Mass				Muscle Function								Western Blot								Histology				Fiber Area Distribution
Animal Number	Still	Active	ABS Sol	Rel Sol	ABS EDL	Rel EDL	EDL Tet	Sol Tet	EDL ST	Sol ST	EDL ECC 2	EDL ECC 3	EDL ECC 4	EDL ECC 5	pAMPK T172	Sirt1	H3K9ac	Erralpha	TFAM	Cytochrome c	SDHA	VDAC	Percent Centralized Nuclei	Extracellular Nuclei	Percent Contractile Area	Percent Fibrotic Area	Fibronectin	<50	50-499	500-999	1000-1499	1500-1999	2000-2999	>3000
C571	18.5	13.75	11.15	0.251693	12.8	0.288939	501.17	218.906	26.7138	17.2545	99.7766	98.6549	97.2824	95.8849	1.03187	1.11325	0.745877	1.05152	1.2089	0.973689	1.14637	0.849702	3.87023	257.979	68.8182	4.19078	0.152145	9.70874	14.3689	11.4563	28.7379	23.301	10.0971	2.3301
C573	23.5	4	18.65	0.451574	20.2	0.489104	534.585	124.242	25.3414	8.25047	101.492	100.323	99.0279	97.9916	1.23788	0.831984	1.24605	0.580184	0.291948	1.21414	1.10897	1.05414	2.69151	128.114	70.0516	4.10643	0.584714	6.75105	10.5485	18.5654	31.8565	18.3544	10.5485	3.37553
C574	25.5	37.5	19.65	0.451724	20.55	0.472414	481.456	197.939	25.5708	16.914	100.909	99.8749	98.215	96.5407	0.710506	0.840973	1.63722	1.94263	0.901233	1.32167	0.935454	0.973311	2.14112	294.062	67.5528	6.57971	0.135968	2.30088	5.48673	40	33.2743	13.4513	5.48673	0
C575	23	82	16.5	0.530547	15.8	0.508039	553.371	211.856	28.7917	14.6227	99.9896	98.6675	97.1764	95.5766									2.17775	257.209	62.4565	4.98226	1.31328	0.25974	4.93506	7.27273	29.3506	27.7922	25.7143	4.67532
C576	24.5	18	17	0.412621	19.05	0.462379	443.646	244.656	24.9866	19.232	99.7079	97.8827	95.8637	94.0023	0.911536	1.21153	1.21986	1.30506	0.612911	1.09129	0.829058	1.12159	5.88235	305.987	56.9323	6.48853	0.421978	4.38413	10.2296	24.0084	32.5678	21.2944	7.30689	0.208768
C577	32.5	2.5	15.3	0.451327	18.15	0.535398	521.878	250.043	26.3948	17.8077	101.527	100.624	99.2375	97.5765									2.41891	223.423	54.4931	7.23679	0.651248	0	1.11732	8.65922	21.2291	29.6089	31.5642	7.82123
C578	25	14.5	11.3	0.244589	12.4	0.268398	511.427	224.693	28.1634	16.9056	99.6746	98.4955	96.9465	95.4465	1.1082	1.00226	1.83044	1.4419	1.98501	1.09732	0.703988	0.974532	1.38545	238.446	71.3956	7.41559	0.398848	1.55211	3.7694	14.4124	32.5942	26.1641	19.2905	2.21729
MDX1	32	31	16.55	0.449728	17.95	0.487772	431.975	140.933	14.6156	5.90018	42.8684	10.7471	8.23141	8.90837	0.389486	1.20456	1.87853	0.937941		1.02208	0.746014	1.08395	50.8625	908.268	41.5163	20.5607	4.56236	14.6018	31.6372	10.3982	9.95575	9.51327	16.1504	7.74336
MDX2	36.5	1	10.65	0.287838	11.4	0.308108	368.513	276.106	13.9746	12.8696	55.6256	24.3026	15.7347	13.6266	0.756702	1.27969	1.66086	1.18368	2.01705	0.96043	0.916092	0.78515	52.589	983.295	42.2864	23.0564	7.04414	4.36242	23.1544	10.7383	13.4228	13.4228	22.1477	12.7517
MDX3	32.5	6	17.6	0.463158	18.5	0.486842	548.988	269.65	21.0381	13.8055	82.3266	54.3004	12.856	7.70965	0.708672	1.15666	2.21553	1.27323	0.886122	1.25036	0.903475	1.09768	48.3257	1412.47	46.283	22.2324	7.92784	10.1382	31.106	14.5161	15.8986	8.29493	16.129	3.91705
MDX4	27	21.75	18.7	0.54519	17.25	0.502915	525.613	194.916	20.0292	10.0805	75.1769	36.5836	8.58718	7.17038	0.977906	1.03936	2.05043	1.6481	1.4537	0.786082	0.940501	0.755646	45.3073	866.573	58.8863	21.6777	1.72675	2.60664	14.218	15.4028	24.1706	20.8531	18.0095	4.73934
MDX6	30	32.5	12	0.246914	14.05	0.289095	522.569	189.896	19.1732	8.74608	61.5531	19.984	11.3752	11.3346	0.84342	1.27163	1.97555	2.27803	2.32955	1.1983	0.0917607	1.13136	36.3852	827.892	48.7144	18.1178	3.39587	3.9627	19.8135	17.4825	19.1142	15.6177	19.3473	4.662
MDX7	40	0	11.05	0.239177	12.8	0.277056	369.15	186.322	12.3075	7.77252	56.544	21.5126	13.0069	9.89924	0.513405	1.14536	1.11094	0.497297	1.04026	0.757355	0.943667	1.00032	48.8613	943.162	53.5307	21.6432	4.31876	1.65094	24.2925	19.1038	17.6887	13.4434	18.3962	5.42453
MDX8	35.5	1.5
MDXQ1	5.5	86.75	11.1	0.286822	13.455	0.347674	410.479	261.261	15.7514	12.014	61.7449	11.5945	6.66814	6.30578	0.303816	1.19574	1.6863	2.05247	0.189192		0.858742	0.259275	53.7252	882.592	60.709	20.2457	6.23698	3.67965	22.2944	20.5628	16.4502	12.3377	19.2641	5.41126
MDXQ2	2.5	85.75	17.6	0.497175	15	0.423729	438.496	247.808	17.9079	12.665	47.1188	6.62981	5.75732	5.95398	0.546153	1.3579	0.989347	2.14587	1.46821	1.09305	0.830342	1.08029	47.6914	709.159	57.2565		3.84623	2.50784	19.1223	17.8683	9.40439	10.6583	17.5549	22.884
MDXQ5	2	85	11.7	0.242739	12.5	0.259336	442.372	278.449	17.8007	14.0271	52.2785	6.36623	6.81784	7.82483	0.664833	1.07997	1.67448	1.19218		1.2671	0.929168	0.779554	45.8039	951.782	40.0332	23.6731	4.42419	8.20896	27.7985	20.709	18.097	11.7537	10.8209	2.61194
MDXQ6	10.5	45.75	11.15	0.258102	13.05	0.302083	483.507	255.787	18.2479	15.6276	83.8459	51.1676	18.0578	13.3096		1.34637	0.687925	0.47159	1.5353	0.870466	0.772717	0.893957	38.5876	942.382	55.6098	27.7641	5.36615	4.00891	23.1626	20.9354	16.9265	15.5902	13.5857	5.79065
MDXQ7	10	54.75	16.05	0.452113	16.75	0.471831	437.325	214.177	16.4835	10.406	39.1975	10.5061	9.40429	9.8647	0.143568	1.35941	1.23121	1.34898	0.344536	1.25193	1.00175	0.731688	38.3189	966.594	43.071	24.293	5.56603	3.57143	22.7041	20.9184	21.9388	13.7755	12.5	4.59184
MDXQ8	20	73.25	16.7	0.440633	16.7	0.440633	495.156	260.084	22.2425	14.2549	95.5072	88.118	78.4627	64.0874									48.0027	1402.47	60.3878	23.4072	3.84963	4.23077	21.5385	18.8462	15	12.6923	18.8462	8.84615
Note: mdx8 died between measures of activity and muscle function. Tissues were not recovered.

## Sheet: Sol Fatigue
					C57
						1	3	4	5	6	7	8
					1	100	100	100	100	100	100	100
					10	89.6239	91.48	86.8823	92.1113	90.4563	91.0942	89.8132
					20	82.7539	87.3634	81.4444	86.1398	85.5783	85.7627	84.242
					30	75.557	82.2178	73.9607	79.5667	79.5155	79.6675	77.3543
					40	68.0913	76.1815	66.3868	73.3267	72.9502	72.7627	70.309
					50	62.0649	71.9957	60.0797	68.7728	68.395	67.2978	65.6477
					60	57.1088	67.6912	56.2742	65.0567	64.8449	62.8955	62.0386
					120	33.3196	50.186	38.7521	42.2606	44.4849	40.5711	43.7644
					180	20.5498	37.4307	24.0815	25.1568	27.9009	24.4156	30.665
					240	16.5744	31.3153	17.3345	17.8588	20.3904	18.4584	24.7939
					300	16.1737	27.179	14.7109	15.1147	17.3429	16.439	22.359
					360	17.128	25.091	13.8735	13.9333	15.8076	15.3027	21.1797
					420	17.7132	23.8442	13.105	13.509	14.9177	15.3993	20.768
					480	17.9031	23.3593	12.9142	13.7131	14.406	14.8381	20.3969
					540	17.2387	22.8052	12.3365	14.0461	13.8297	14.6081	19.9597
					600	16.411	22.1422	11.6899	14.5133	13.0274	13.9089	19.9699
					mdx
						1	2	3	4	6	7
					1	100	100	100	100	100	100
					10	81.0722	89.0955	90.6599	88.1691	87.3132	80.0035
					20	71.2464	84.2635	84.4318	81.2484	83.0988	71.9258
					30	60.8671	77.4972	77.9293	73.6271	76.9077	63.0362
					40	51.9609	69.6942	71.0925	65.6647	69.5604	53.7987
					50	44.8853	63.3156	65.4945	59.7066	62.9901	46.9286
					60	39.0528	58.7367	61.0881	54.8146	58.179	41.0613
					120	19.844	47.5342	41.975	35.6366	41.3026	22.2519
					180	30.683	32.6874	27.0112	20.9789	27.2545	13.9832
					240	7.07219	25.9088	18.567	13.1688	19.4473	10.0603
					300	4.88395	22.4277	14.7092	9.70234	14.9904	8.06135
					360	3.59825	20.7259	12.8232	8.38644	13.3618	6.91518
					420	2.69571	19.6567	11.5501	8.00263	11.1365	6.4922
					480	1.75059	18.4324	10.6971	7.57009	10.2663	6.13061
					540	1.15457	17.5917	9.93845	7.47262	9.70685	6.10332
					600	0.609642	17.2407	9.95559	7.03398	9.17228	6.24659
					mdxQ
						1	2	5	6	7	8
					1	100	100	100	100	100	100
					10	87.789	86.319	83.0544	87.4866	86.8823	86.3223
					20	81.723	78.5922	76.1197	83.4937	81.4444	78.4234
					30	76.3201	71.283	68.5631	78.3306	73.9607	69.0799
					40	70.8013	63.7796	62.0196	72.2471	66.3868	59.204
					50	65.9828	57.6457	56.0609	67.3907	60.0797	51.3946
					60	61.3776	52.6386	51.6176	63.1568	56.2742	45.5487
					120	42.8919	34.5818	33.0083	45.0595	38.7521	28.7267
					180	27.0821	25.4514	20.7655	33.5016	24.0815	20.2016
					240	18.3726	21.0465	15.2267	28.3078	17.3345	15.6886
					300	14.5929	18.9582	12.7806	25.2354	14.7109	13.3896
					360	12.1071	17.6275	11.607	23.9292	13.8735	11.9315
					420	11.0868	16.491	11.1499	23.0044	13.105	11.0012
					480	10.201	15.578	10.2975	21.8123	12.9142	10.2766
					540	9.08796	15.2914	9.60566	21.637	12.3365	9.7175
					600	8.26709	14.1987	9.22269	21.2293	11.6899	9.06001
